# Supplementary material for: Finding Direction in the Search for Selection
Source: J Mol Evol. 2016 Dec 2;84(1):39–50. doi: 10.1007/s00239-016-9765-5 (PMC5253163; doi:10.1007/s00239-016-9765-5)
Supplement: Supplementary file 1 — Supplementary material 1 (TXT 3 kb) [file 239_2016_9765_MOESM1_ESM.txt]

Finding direction in the search for selection
Journal of Molecular Evolution
Grant Thiltgen, Mario dos Reis and Richard A. Goldstein 
Corresponding Author: R. A. Goldstein, Division of Infection & Immunity, University College London 
Tel.: +44 (0)20 3108 2206
Email:  r.goldstein@ucl.ac.uk 

Online resource 1

Files available at
https://dl.dropboxusercontent.com/u/7756233/OnlineResource_1.tar.gz

(Web-based submission system seemingly could not cope with .tar.gz file.)

Listing of directories and files:
	Simulation_sequences
		Sequences resulting from simulations used for comparing various methods
		xx-yy-zz.phy contains sequences with d = xx, S = yy, theta = zz/100
		Sequences are 1500 nucleotides long
		Taxon names starting with "aa" represent taxa in clade following episodic directional selection

	Simulation_trees
		Trees used in simulations
		xx-unoptimized.tree is tree with d = xx

	Simulation_pValues
		Output for the three methods applied to the simulations, providing p Values
	 	  for the statistical support for the presence of positive directional selection
		xx-yy-zz-pvalues.out contain results for d = xx, S = yy, theta = zz/100
		In each file, first column is site number, 
			next three columns are p values for swmutsel, hyphy (MEDS), and paml, respectively
			last column is a "1" if site is indeed under positive selection in the simulation

	Simulation_fitnesses
		Fitnesses of the 20 amino acids used for the simulations
		Order of the amino acids (in this and following files):
			A, R, N, D, C, Q, E, G, H, I, L, K, M, F, P, S, T, W, Y, V
		F-ss-yy-zz represents fitness values prior to episodic directional selection for S = yy and theta = zz/100
		F-aa-yy-zz represents fitness values after episodic directional selection for S = yy and theta = zz/100
		(For sites not undergoing directional selection, the values are the same.)

	Simulations_swMutSel_EstimatedFitnesses_H0
		Estimated fitness values computed by swMutSel for null model in absence of episodic
		  directional selection
		swmutsel-result-fitnesses-xx-yy-zz.txt contains results for d = xx, S = yy, theta = zz/100
		In each file, in fitness section, first column is site number,
			next 20 columns represents fitness of the 20 different amino acids
		Log likelihood of data without episodic directional selection presented lower in the file

	Simulations_swMutSel_EstimatedFitnesses_H1
		Estimated fitness values computed by swMutSel for model where site is under episodic
		  directional selection
		swmutsel-result-fitnesses-xx-yy-zz.txt contains results for d = xx, S = yy, theta = zz/100
		In each file, first column is site number,
			second column is log likelihood of data given episodic directional selection
			next 20 columns represents fitness of the 20 different amino acids prior to episodic 
			  directional selection
			next 20 columns represents fitness of the 20 different amino acids in the clade following episodic
			  directional selection
